# Supplementary material for: Effect of Si(111) Surface Modification by Ga Focused Ion Beam at 30 kV on GaAs Nanowire Growth
Source: Int J Mol Sci. 2022 Dec 23;24(1):224. doi: 10.3390/ijms24010224 (PMC9820241; doi:10.3390/ijms24010224)
Supplement: Supplementary file 1 [file ijms-24-00224-s001.zip]

Archive with 1 entries (1 files):
- ijms-2075970-supplementary.pdf
